# Supplementary material for: The Nucleoid-Associated Protein Fis Represses Type 3 Fimbriae to Modulate Biofilm and Adherence Formation in Klebsiella pneumoniae
Source: Microorganisms. 2025 Nov 13;13(11):2591. doi: 10.3390/microorganisms13112591 (PMC12655184; doi:10.3390/microorganisms13112591)
Supplement: Supplementary file 1 [file microorganisms-13-02591-s001.zip]

Archive with 1 entries (1 files):
- microorganisms-3961947-supplementary.pdf
